# Supplementary material for: Genetic Structuration, Demography and Evolutionary History of Mycobacterium tuberculosis LAM9 Sublineage in the Americas as Two Distinct Subpopulations Revealed by Bayesian Analyses
Source: PLoS One. 2015 Oct 30;10(10):e0140911. doi: 10.1371/journal.pone.0140911 (PMC4627653; doi:10.1371/journal.pone.0140911)
Supplement: S1 Table — Only >3% of a given SIT as compared to their number in each lineage are presented. (XLSX) [file pone.0140911.s006.xlsx]

## Sheet: Feuil1
Lineage	SIT	N	%
LAM	42	1561	27.1195
	33	633	10.9972
	17	550	9.55525
	20	398	6.91452
	93	335	5.82001
	64	283	4.91661
T	53	1663	39.5576
	51	144	3.42531
H	50	1426	42.2644
	47	431	12.7742
	2	266	7.88382
	62	222	6.57973
X	119	346	25.0725
	137	260	18.8406
	91	228	16.5217
	92	125	9.05797
	70	70	5.07246
EAI	19	311	38.5378
	11	54	6.69145
	8	53	6.56753
	1340	44	5.45229
	48	41	5.08055
	129	27	3.34572
Beijing	1	989	92
	190	47	4.37209
S	34	263	63.2212
	784	26	6.25
	71	18	4.32692
	156	14	3.36538
	1211	13	3.125
CAS	26	38	42.6966
	25	15	16.8539
	21	10	11.236
	2545	7	7.86517
MANU	54	18	28.125
	100	11	17.1875
AFRI	1476	29	54.7
Cameroon	61	42	82.3529
	2550	9	17.6471
