# Supplementary material for: Genetic Structuration, Demography and Evolutionary History of Mycobacterium tuberculosis LAM9 Sublineage in the Americas as Two Distinct Subpopulations Revealed by Bayesian Analyses
Source: PLoS One. 2015 Oct 30;10(10):e0140911. doi: 10.1371/journal.pone.0140911 (PMC4627653; doi:10.1371/journal.pone.0140911)
Supplement: S2 Table — Allelic richness is evaluated for 12-loci MITU-VNTRs using a rarefaction procedure (when n>27 per lineage). (XLSX) [file pone.0140911.s007.xlsx]

## Sheet: sublineage
	AVG OVER LOCI		154	580	802	960	1644	2059	2531	2687	2996	3007	3192	4348	Mean allelic Richness	SD
LAM1	2.34		2.3617	1.9295	3.3877	2.7092	1.7303	2.6991	1.2668	4.3349	1.8243	1.918	1.6547	2.21	2.33552	0.850955
LAM2	2.34		2.1932	1.4957	3.107	2.986	1.3594	2.8125	1.2528	3.7309	1.6321	2.8739	2.0647	2.5931	2.34178	0.795865
LAM3	2.45		1.6386	1.233	2.65	3.3348	1.703	2.5783	1.9339	3.5482	1.5806	2.7026	2.214	4.2982	2.45127	0.919505
LAM4	2.59		2.772	1.25	3.599	2.8362	1.25	2.6649	1.6786	3.5581	2.2828	2.7532	1.9195	4.5144	2.58989	0.988589
LAM5	2.21		1.5221	1.1846	3.4798	3.0103	1.5221	3.0853	1.1846	3.5907	1.5221	2.1163	1.6657	2.6384	2.21017	0.901334
LAM6	2.59		2.2311	1.2857	3.2408	2.6092	1.6748	3.053	1.7263	3.735	2.0844	2.7481	1.7482	4.9879	2.59371	1.04889
LAM9C1	2.06		1.5422	1.6187	2.3956	1.6933	1.3742	2.4117	1	3.065	1.4525	2.2499	1.2592	4.6209	2.05693	1.00191
LAM9C2	2.25		1.4021	1.317	3.1811	3.0096	1.7852	3.1074	1	3.9651	2.3351	2.2033	1.5574	2.0988	2.24684	0.904557
T1	2.99		2.0777	2.169	4.0155	3.6922	2.1907	3.3969	1.7553	4.0743	2.5001	2.8519	2.1145	5.0808	2.99324	1.0424
T2	2.19		1.5685	2.0156	3.0142	2.7441	2.0967	2.3407	1.5228	2.8215	1.5115	1.7127	1.2861	3.6962	2.19422	0.741743
T3	2.72		1.8232	1.4898	3.2242	3.8268	1	4.0281	1.9062	4.6093	2.4584	2.125	1.9235	4.2847	2.72493	1.21367
T4	1.83		1.3284	1.1791	2.086	2.3588	1.7667	1.8106	1	3.6121	1.1791	1.5004	1.6315	2.5338	1.83221	0.735872
T5	2.2		2.4434	1.7009	3.3665	3.0675	1.7009	1.9999	1	2.1453	1.7009	2.4441	1	3.8451	2.20121	0.884656
H1	2.1		1.5961	1.5123	3.6303	2.0874	2.0145	2.7632	1.3467	2.2553	1.8373	1.9423	1.3898	2.8481	2.10194	0.683433			27
H2	1.84		2.4072	1	1.8444	2.4275	1.9971	1.7009	1	1.4444	2.4072	1.8444	1	2.9683	1.83678	0.645184
H3	2.27		1.5512	1.3113	3.9776	2.2338	2.3865	3.4845	1.4235	2.2634	2.0062	1.8087	1.4679	3.3269	2.27013	0.884254
X1	2.28		1.8052	1.3408	3.3772	2.0632	1.3252	1.6833	1.415	3.8233	1.8736	2.5604	1.9162	4.1316	2.27625	0.979817
X2	1.76		1.2037	1.2746	1.9173	1.8337	1.3744	1.7291	1.195	2.5838	1.135	1.9648	1.3379	3.5262	1.75629	0.704066
X3	2.32		1.1832	2.0587	3.6406	2.2064	2.1115	1.7785	1.4985	3.3146	1.6031	2.3495	1.3484	4.7712	2.32202	1.06964
Sublineages	Mean allelic richness	± SD
LAM1	2.33552	0.850955
LAM2	2.34178	0.795865
LAM3	2.45127	0.919505
LAM4	2.58989	0.988589
LAM5	2.21017	0.901334
LAM6	2.59371	1.04889
LAM9C1	2.05693	1.00191
LAM9C2	2.24684	0.904557
T1	2.99324	1.0424
T2	2.19422	0.741743
T3	2.72493	1.21367
T4	1.83221	0.735872
T5	2.20121	0.884656
H1	2.10194	0.683433
H2	1.83678	0.645184
H3	2.27013	0.884254
X1	2.27625	0.979817
X2	1.75629	0.704066
X3	2.32202	1.06964
EAI1-SOM	2.10525	0.746662
EAI2	1.80548	0.494988
EAI3-IND	2.44899	1.04702
EAI5	2.83043	1.06756
EAI6-BGD1	2.07112	0.782775
Beijing	2.14948	0.86739
